# Supplementary material for: Structural and Spectroscopic Study of Benzoperimidines Derived from 1-Aminoanthraquinone and Their Application to Bioimaging
Source: Molecules. 2025 Nov 19;30(22):4472. doi: 10.3390/molecules30224472 (PMC12655274; doi:10.3390/molecules30224472)
Supplement: Supplementary file 1 [file molecules-30-04472-s001.zip]

Archive with 1 entries (1 files):
- molecules-3957693-supplementary.pdf
